# Supplementary material for: Intestinal Barrier Impairment, Preservation, and Repair: An Update
Source: Nutrients. 2024 Oct 15;16(20):3494. doi: 10.3390/nu16203494 (PMC11509958; doi:10.3390/nu16203494)
Supplement: Supplementary file 1 [file nutrients-16-03494-s001.zip]

Archive with 1 entries (1 files):
- nutrients-3242609-supplementary.pdf
